# Supplementary material for: Metabolic labelling of cholesteryl glucosides in Helicobacter pylori reveals how the uptake of human lipids enhances bacterial virulence
Source: Chem Sci. 2016 Jun 3;7(9):6208–16. doi: 10.1039/c6sc00889e (PMC6024656; doi:10.1039/c6sc00889e)
Supplement: Supplementary file 1 [file SC-007-C6SC00889E-s001.zip]

Archive with 5 entries (5 files):
- C6SC00889E.pdf
- si movie cag_10to0_.avi
- si movie cag_14to0_.avi
- si movie cag_18to0_.avi
- si movie neg.avi
